# Supplementary material for: Transcriptomics and epigenomics datasets of primary brain cancers in formalin-fixed paraffin embedded format
Source: Sci Data. 2025 Feb 15;12:273. doi: 10.1038/s41597-025-04597-6 (PMC11830079; doi:10.1038/s41597-025-04597-6)
Supplement: Supplementary file 1 — Supplementary Table S1 [file 41597_2025_4597_MOESM1_ESM.xlsx]

## Sheet: Hoja1
Supplementary Table S1. Overview of the samples with the GEO identifiers.
Sample	RNA-seq	Methylation beadchips	Diagnosis
Sample 100	GSM8391697	GSM8461219	Glioblastoma, IDH wildtype
Sample 102	GSM8391676	GSM8461203	Supratentorial ependymoma
Sample 104	GSM8391763		Glioblastoma, IDH wildtype
Sample 105	GSM8391666	GSM8461186	Glioblastoma, IDH wildtype
Sample 106	GSM8391698		Glioblastoma, IDH wildtype
Sample 109	GSM8391699	GSM8461193	Glioblastoma, IDH wildtype
Sample 110	GSM8391667	GSM8461211	Glioblastoma, IDH wildtype
Sample 117	GSM8391747		Glioblastoma, IDH wildtype
Sample 12	GSM8391658	GSM8461226	Supratentorial ependymoma
Sample 120	GSM8391783	GSM8461265	Glioblastoma, IDH wildtype
Sample 121	GSM8391700	GSM8461140	Glioblastoma, IDH wildtype
Sample 122	GSM8391701	GSM8461206	Glioblastoma, IDH wildtype
Sample 126	GSM8391702		Glioblastoma, IDH wildtype
Sample 128	GSM8391668		Oligodendroglioma, IDH-mutant and 1p/19q-codeleted, grade 2
Sample 132	GSM8391764	GSM8461147	Glioblastoma, IDH wildtype
Sample 133	GSM8391784		Glioblastoma, IDH wildtype
Sample 134	GSM8391703	GSM8461174	Glioblastoma, IDH wildtype
Sample 136	GSM8391785		Glioblastoma, IDH wildtype
Sample 138	GSM8391717	GSM8461217	Glioblastoma, IDH wildtype
Sample 140	GSM8391704	GSM8461238	Glioblastoma, IDH wildtype
Sample 141	GSM8391765	GSM8461218	Glioblastoma, IDH wildtype
Sample 144	GSM8391748	GSM8461144	Glioblastoma, IDH wildtype
Sample 151	GSM8391786		Astrocytoma, IDH-mutant, grade 2
Sample 152	GSM8391749		Glioblastoma, IDH wildtype
Sample 156	GSM8391705	GSM8461196	Glioblastoma, IDH wildtype
Sample 157	GSM8391706	GSM8461199	Glioblastoma, IDH wildtype
Sample 158	GSM8391647	GSM8461204	Astrocytoma, IDH-mutant, grade 2
Sample 159	GSM8391707	GSM8461235	Glioblastoma, IDH wildtype
Sample 16	GSM8391659	GSM8461167	Glioblastoma, IDH wildtype
Sample 160	GSM8391708	GSM8461205	Glioblastoma, IDH wildtype
Sample 161	GSM8391709	GSM8461151	Glioblastoma, IDH wildtype
Sample 162		GSM8461273	Glioblastoma, IDH wildtype
Sample 166	GSM8391648	GSM8461208	Glioblastoma, IDH wildtype
Sample 171	GSM8391710	GSM8461146	Glioblastoma, IDH wildtype
Sample 183	GSM8391787		Glioblastoma, IDH wildtype
Sample 184	GSM8391669	GSM8461150	Oligodendroglioma, IDH-mutant and 1p/19q-codeleted, grade 2
Sample 19	GSM8391660		Ganglioglioma
Sample 190	GSM8391766	GSM8461209	Glioblastoma, IDH wildtype
Sample 192	GSM8391767	GSM8461169	Glioblastoma, IDH wildtype
Sample 193	GSM8391750	GSM8461143	Glioblastoma, IDH wildtype
Sample 197	GSM8391788	GSM8461271	Oligodendroglioma, IDH-mutant and 1p/19q-codeleted, grade 2
Sample 198	GSM8391768	GSM8461220	Glioblastoma, IDH wildtype
Sample 199	GSM8391649	GSM8461177	Glioblastoma, IDH wildtype
Sample 2	GSM8391686	GSM8461148	Glioblastoma, IDH wildtype
Sample 203	GSM8391769	GSM8461227	Glioblastoma, IDH wildtype
Sample 205	GSM8391770	GSM8461170	Glioblastoma, IDH wildtype
Sample 208	GSM8391650	GSM8461195	Glioblastoma, IDH wildtype
Sample 209	GSM8391751		Glioblastoma, IDH wildtype
Sample 214	GSM8391651	GSM8461145	Glioblastoma, IDH wildtype
Sample 216	GSM8391752		Supratentorial ependymoma
Sample 218	GSM8391771	GSM8461179	Glioblastoma, IDH wildtype
Sample 219	GSM8391711	GSM8461164	Glioblastoma, IDH wildtype
Sample 225	GSM8391753	GSM8461212	Glioblastoma, IDH wildtype
Sample 227	GSM8391670	GSM8461236	Glioblastoma, IDH wildtype
Sample 228	GSM8391718		Glioblastoma, IDH wildtype
Sample 230		GSM8461229	Glioblastoma, IDH wildtype
Sample 232	GSM8391712		Astrocytoma, IDH-mutant, grade 2
Sample 233	GSM8391789	GSM8461261	Glioblastoma, IDH wildtype
Sample 236	GSM8391652		Astrocytoma, IDH-mutant, grade 2
Sample 238	GSM8391790	GSM8461281	Glioblastoma, IDH wildtype
Sample 24	GSM8391688		Glioblastoma, IDH wildtype
Sample 242		GSM8461266	Glioblastoma, IDH wildtype
Sample 246		GSM8461274	Glioblastoma, IDH wildtype
Sample 249	GSM8391653	GSM8461239	Glioblastoma, IDH wildtype
Sample 253	GSM8391654		Glioblastoma, IDH wildtype
Sample 254	GSM8391677	GSM8461156	Supratentorial ependymoma
Sample 255	GSM8391678	GSM8461197	Astrocytoma, IDH-mutant, grade 3
Sample 256	GSM8391772	GSM8461180	Glioblastoma, IDH wildtype
Sample 260		GSM8461259	Glioblastoma, IDH wildtype
Sample 272	GSM8391773		Glioblastoma, IDH wildtype
Sample 273		GSM8461241	Oligodendroglioma, IDH-mutant and 1p/19q-codeleted, grade 3
Sample 274	GSM8391713		Glioblastoma, IDH wildtype
Sample 276	GSM8391754		Glioblastoma, IDH wildtype
Sample 278	GSM8391774	GSM8461230	Glioblastoma, IDH wildtype
Sample 279	GSM8391755		Glioblastoma, IDH wildtype
Sample 280	GSM8391714	GSM8461163	Glioblastoma, IDH wildtype
Sample 282		GSM8461245	Glioblastoma, IDH wildtype
Sample 286	GSM8391719	GSM8461243	Glioblastoma, IDH wildtype
Sample 287	GSM8391720	GSM8461224	Glioblastoma, IDH wildtype
Sample 29	GSM8391661	GSM8461231	Oligodendroglioma, IDH-mutant and 1p/19q-codeleted, grade 3
Sample 293	GSM8391721		Glioblastoma, IDH wildtype
Sample 294	GSM8391715	GSM8461172	Glioblastoma, IDH wildtype
Sample 299	GSM8391722	GSM8461175	Glioblastoma, IDH wildtype
Sample 3	GSM8391657	GSM8461198	Glioblastoma, IDH wildtype
Sample 300	GSM8391732		Glioblastoma, IDH wildtype
Sample 301		GSM8461276	Glioblastoma, IDH wildtype
Sample 305		GSM8461253	Glioblastoma, IDH wildtype
Sample 306	GSM8391756	GSM8461232	Glioblastoma, IDH wildtype
Sample 31	GSM8391641	GSM8461154	Glioblastoma, IDH wildtype
Sample 313	GSM8391757	GSM8461228	Glioblastoma, IDH wildtype
Sample 316	GSM8391758		Glioblastoma, IDH wildtype
Sample 32	GSM8391642	GSM8461187	Pilocytic astrocytoma
Sample 320	GSM8391723	GSM8461139	Glioblastoma, IDH wildtype
Sample 322	GSM8391716	GSM8461159	Pilocytic astrocytoma
Sample 326		GSM8461257	Glioblastoma, IDH wildtype
Sample 327	GSM8391733		Oligodendroglioma, IDH-mutant and 1p/19q-codeleted, grade 3
Sample 328	GSM8391775	GSM8461136	Oligodendroglioma, IDH-mutant and 1p/19q-codeleted, grade 2
Sample 330	GSM8391776	GSM8461216	Glioblastoma, IDH wildtype
Sample 331		GSM8461267	Glioblastoma, IDH wildtype
Sample 333		GSM8461254	Glioblastoma, IDH wildtype
Sample 336		GSM8461247	Glioblastoma, IDH wildtype
Sample 337	GSM8391791		Astrocytoma, IDH-mutant, grade 2
Sample 340		GSM8461256	Glioblastoma, IDH wildtype
Sample 342		GSM8461277	Oligodendroglioma, IDH-mutant and 1p/19q-codeleted, grade 2
Sample 343	GSM8391777	GSM8461222	Oligodendroglioma, IDH-mutant and 1p/19q-codeleted, grade 2
Sample 344	GSM8391734	GSM8461210	Glioblastoma, IDH wildtype
Sample 346	GSM8391679	GSM8461240	Supratentorial ependymoma
Sample 347		GSM8461250	Glioblastoma, IDH wildtype
Sample 35	GSM8391689	GSM8461135	Glioblastoma, IDH wildtype
Sample 351	GSM8391724	GSM8461264	Astrocytoma, IDH-mutant, grade 3
Sample 36	GSM8391671	GSM8461168	Glioblastoma, IDH wildtype
Sample 360	GSM8391735	GSM8461223	Glioblastoma, IDH wildtype
Sample 361	GSM8391725	GSM8461207	Glioblastoma, IDH wildtype
Sample 362	GSM8391726		Glioblastoma, IDH wildtype
Sample 363	GSM8391680	GSM8461171	Astrocytoma, IDH-mutant, grade 3
Sample 364	GSM8391727	GSM8461178	Glioblastoma, IDH wildtype
Sample 365	GSM8391728	GSM8461141	Ganglioglioma
Sample 366	GSM8391729	GSM8461188	Glioblastoma, IDH wildtype
Sample 367	GSM8391730	GSM8461237	Glioblastoma, IDH wildtype
Sample 369		GSM8461246	Glioblastoma, IDH wildtype
Sample 372	GSM8391731	GSM8461157	Astrocytoma, IDH-mutant, grade 2
Sample 397		GSM8461248	Astrocytoma, IDH-mutant, grade 2
Sample 399		GSM8461251	Glioblastoma, IDH wildtype
Sample 4		GSM8461282	Glioblastoma, IDH wildtype
Sample 400		GSM8461279	Glioblastoma, IDH wildtype
Sample 406		GSM8461252	Pilocytic astrocytoma
Sample 408		GSM8461263	Glioblastoma, IDH wildtype
Sample 41	GSM8391672	GSM8461244	Glioblastoma, IDH wildtype
Sample 410	GSM8391792	GSM8461269	Glioblastoma, IDH wildtype
Sample 411	GSM8391736	GSM8461214	Glioblastoma, IDH wildtype
Sample 413	GSM8391793	GSM8461258	Glioblastoma, IDH wildtype
Sample 414	GSM8391737		Glioblastoma, IDH wildtype
Sample 415	GSM8391738	GSM8461160	Glioblastoma, IDH wildtype
Sample 416	GSM8391655	GSM8461173	Pilocytic astrocytoma
Sample 417	GSM8391739	GSM8461189	Glioblastoma, IDH wildtype
Sample 42	GSM8391643	GSM8461142	Glioblastoma, IDH wildtype
Sample 421		GSM8461280	Glioblastoma, IDH wildtype
Sample 422		GSM8461192	Glioblastoma, IDH wildtype
Sample 423		GSM8461249	Supratentorial ependymoma
Sample 426	GSM8391740	GSM8461152	Glioblastoma, IDH wildtype
Sample 428	GSM8391759		Glioblastoma, IDH wildtype
Sample 430	GSM8391760	GSM8461176	Supratentorial ependymoma
Sample 436		GSM8461275	Glioblastoma, IDH wildtype
Sample 438	GSM8391681	GSM8461242	Glioblastoma, IDH wildtype
Sample 439	GSM8391682	GSM8461201	Glioblastoma, IDH wildtype
Sample 440	GSM8391683	GSM8461162	Oligodendroglioma, IDH-mutant and 1p/19q-codeleted, grade 2
Sample 442	GSM8391741	GSM8461191	Glioblastoma, IDH wildtype
Sample 443	GSM8391742	GSM8461202	Glioblastoma, IDH wildtype
Sample 444	GSM8391743		Glioblastoma, IDH wildtype
Sample 445	GSM8391744	GSM8461149	Glioblastoma, IDH wildtype
Sample 448	GSM8391745	GSM8461166	Oligodendroglioma, IDH-mutant and 1p/19q-codeleted, grade 2
Sample 450		GSM8461262	Glioblastoma, IDH wildtype
Sample 451		GSM8461255	Glioblastoma, IDH wildtype
Sample 453	GSM8391761	GSM8461134	Astrocytoma, IDH-mutant, grade 3
Sample 456		GSM8461260	Glioblastoma, IDH wildtype
Sample 457		GSM8461278	Glioblastoma, IDH wildtype
Sample 458	GSM8391684	GSM8461181	Glioblastoma, IDH wildtype
Sample 46	GSM8391662	GSM8461182	Glioblastoma, IDH wildtype
Sample 460	GSM8391685		Oligodendroglioma, IDH-mutant and 1p/19q-codeleted, grade 2
Sample 461	GSM8391746	GSM8461165	Glioblastoma, IDH wildtype
Sample 465	GSM8391762	GSM8461153	Astrocytoma, IDH-mutant, grade 2
Sample 466	GSM8391656	GSM8461221	Astrocytoma, IDH-mutant, grade 3
Sample 54	GSM8391690	GSM8461234	Oligodendroglioma, IDH-mutant and 1p/19q-codeleted, grade 2
Sample 58	GSM8391663	GSM8461185	Glioblastoma, IDH wildtype
Sample 6		GSM8461268	Supratentorial ependymoma
Sample 61	GSM8391664	GSM8461155	Pilocytic astrocytoma
Sample 66	GSM8391673	GSM8461158	Glioblastoma, IDH wildtype
Sample 67	GSM8391674	GSM8461200	Glioblastoma, IDH wildtype
Sample 68	GSM8391691	GSM8461215	Ganglioglioma
Sample 73	GSM8391644	GSM8461213	Glioblastoma, IDH wildtype
Sample 75	GSM8391778	GSM8461272	Glioblastoma, IDH wildtype
Sample 76	GSM8391692	GSM8461137	Glioblastoma, IDH wildtype
Sample 77	GSM8391693	GSM8461138	Glioblastoma, IDH wildtype
Sample 79	GSM8391694	GSM8461194	Pilocytic astrocytoma
Sample 8	GSM8391687	GSM8461225	Glioblastoma, IDH wildtype
Sample 81	GSM8391645	GSM8461184	Pilocytic astrocytoma
Sample 83	GSM8391779	GSM8461270	Oligodendroglioma, IDH-mutant and 1p/19q-codeleted, grade 3
Sample 84	GSM8391780		Glioblastoma, IDH wildtype
Sample 88	GSM8391781		Glioblastoma, IDH wildtype
Sample 89	GSM8391695	GSM8461233	Glioblastoma, IDH wildtype
Sample 90	GSM8391696	GSM8461183	Glioblastoma, IDH wildtype
Sample 91	GSM8391665	GSM8461190	Supratentorial ependymoma
Sample 92	GSM8391675		Glioblastoma, IDH wildtype
Sample 95	GSM8391646	GSM8461161	Glioblastoma, IDH wildtype
Sample 98	GSM8391782		Glioblastoma, IDH wildtype
